# Supplementary material for: PI3Kα/δ inhibition promotes anti-tumor immunity through direct enhancement of effector CD8+ T-cell activity
Source: J Immunother Cancer. 2018 Dec 27;6:158. doi: 10.1186/s40425-018-0457-0 (PMC6307194; doi:10.1186/s40425-018-0457-0)
Supplement: Supplementary file 5 — Table S2. List of differentiated expressed genes in control and AZD8835 treated tumors at day 7 and day 14. (XLXS 59 kb) [file 40425_2018_457_MOESM5_ESM.xlsx]

## Sheet: Sheet1
Gene	DESeq2 output Day 7						DESeq2 output Day 14
	baseMean	log2FoldChange	lfcSE	stat	pvalue	padj	baseMean	log2FoldChange	lfcSE	stat	pvalue	padj
Cav2	3096.47	-0.470354	0.127424	-3.69124	0.000223161	0.00784897	3096.47	-0.464129	0.127464	-3.64125	0.000271316	0.0071084
Car4	163.322	1.45584	0.342898	4.24571	2.17899e-05	0.00164738	163.322	1.5815	0.354388	4.46262	8.09619e-06	0.000598618
S100a4	30032.9	-0.680138	0.160826	-4.22904	2.34695e-05	0.00175107	30032.9	-0.642583	0.160846	-3.99502	6.46901e-05	0.00264044
Cyp51	1333.5	-1.30038	0.246356	-5.27844	1.30289e-07	3.7642e-05	1333.5	-1.15586	0.245816	-4.70216	2.57425e-06	0.000249468
Acap1	543.929	0.626062	0.210041	2.98066	0.00287629	0.039571	543.929	0.941701	0.211076	4.46142	8.14168e-06	0.000598618
Celf2	1932.22	-0.349414	0.104957	-3.32911	0.000871239	0.0194693	1932.22	-0.46637	0.105161	-4.43483	9.21466e-06	0.000649443
Ppm1j	67.2439	0.941591	0.291346	3.23186	0.00122986	0.0241676	67.2439	1.11872	0.305016	3.66775	0.000244692	0.00660359
Angptl4	1723.8	1.2175	0.217056	5.60918	2.03283e-08	1.06094e-05	1723.8	0.75883	0.217718	3.48538	0.000491434	0.0105966
Adprh	1145.37	0.313239	0.0905409	3.45964	0.000540893	0.0143696	1145.37	0.271339	0.0909406	2.98369	0.00284793	0.0344988
Relb	846.801	0.471237	0.136526	3.45163	0.000557201	0.0147303	846.801	0.418237	0.136994	3.05295	0.00226601	0.0296616
Slc2a3	286.928	0.716487	0.248117	2.8877	0.00388076	0.0476432	286.928	1.16318	0.248234	4.68583	2.78833e-06	0.000266122
Gstm7	62.5663	-0.811804	0.257606	-3.15134	0.00162524	0.0289324	62.5663	-0.956652	0.263471	-3.63096	0.000282369	0.00732129
Stat3	5325.59	0.373365	0.130082	2.87023	0.00410177	0.0492669	5325.59	0.456962	0.130147	3.51112	0.000446223	0.00996175
Ccl24	294.542	1.29241	0.310406	4.1636	3.13263e-05	0.00208571	294.542	2.20098	0.314723	6.9934	2.68311e-12	1.13659e-08
Wisp1	312.198	1.02207	0.187039	5.46444	4.64369e-08	1.78882e-05	312.198	1.34576	0.188817	7.12733	1.02335e-12	5.86239e-09
Mmp8	59.547	2.89324	0.524074	5.52068	3.37693e-08	1.50314e-05	59.547	1.467	0.521696	2.81199	0.00492366	0.0489818
Fblim1	834.439	0.521976	0.118807	4.3935	1.11543e-05	0.000997222	834.439	0.436634	0.1199	3.64166	0.000270889	0.00710813
Zbtb32	82.3165	1.08542	0.312931	3.46855	0.00052327	0.0140631	82.3165	1.28423	0.314788	4.07967	4.51e-05	0.00203499
Gcat	433.745	-0.544978	0.146169	-3.72839	0.000192703	0.00712044	433.745	-0.594384	0.145074	-4.0971	4.18363e-05	0.00192334
Adamts4	495.044	0.889646	0.186616	4.76726	1.86751e-06	0.000256055	495.044	0.688537	0.186724	3.68747	0.000226499	0.00637485
Carhsp1	2233.57	0.151422	0.0449993	3.36499	0.000765462	0.017845	2233.57	0.130617	0.0451613	2.89224	0.0038251	0.0413965
Cd163	1761.99	1.15142	0.248603	4.63155	3.6294e-06	0.000438209	1761.99	0.954039	0.250574	3.80742	0.000140425	0.00454477
Kcnd1	207.626	0.463898	0.160298	2.89397	0.00380405	0.0471615	207.626	0.654678	0.158631	4.12705	3.67444e-05	0.00173605
Cdh23	54.7066	1.31375	0.344934	3.80869	0.000139703	0.00579554	54.7066	1.11056	0.343013	3.23767	0.00120511	0.0195316
Clip3	39.4244	1.08924	0.357292	3.0486	0.0022991	0.0348614	39.4244	1.08544	0.381333	2.84643	0.00442124	0.0455641
Dll1	1165.1	1.09768	0.190717	5.75555	8.63626e-09	5.58904e-06	1165.1	0.952085	0.191221	4.97897	6.39241e-07	9.73473e-05
Yes1	854.989	-0.234072	0.0794642	-2.94563	0.00322299	0.0426019	854.989	-0.300878	0.0793224	-3.79311	0.000148774	0.00470776
Gzmf	1184.61	2.77688	0.545273	5.09264	3.53104e-07	8.16123e-05	1184.61	2.02872	0.545405	3.71965	0.000199495	0.00591756
Hsd11b1	252.981	1.47078	0.43608	3.37272	0.000744286	0.017555	252.981	1.88003	0.43762	4.29603	1.73887e-05	0.000988605
Cd34	14185.7	-0.264429	0.0894743	-2.95536	0.00312308	0.0418974	14185.7	-0.279611	0.0895188	-3.12348	0.00178724	0.0252594
Slpi	185.188	1.72091	0.465716	3.6952	0.000219715	0.00781018	185.188	1.56274	0.468998	3.33209	0.00086196	0.0155132
Sdc4	5239.23	0.609315	0.126053	4.83381	1.33942e-06	0.000206386	5239.23	0.42611	0.126064	3.38011	0.000724561	0.0138234
Il13ra1	1653.19	0.715856	0.24735	2.8941	0.00380249	0.0471615	1653.19	0.972024	0.247411	3.92879	8.53758e-05	0.00325765
Stac2	143.412	1.00282	0.249657	4.01679	5.89955e-05	0.00319227	143.412	1.31424	0.254417	5.16568	2.39569e-07	5.17227e-05
Nek8	321.231	-0.325572	0.106435	-3.05888	0.00222163	0.0341995	321.231	-0.313104	0.106185	-2.94866	0.00319155	0.0369052
C1qtnf1	1022.04	0.961576	0.182502	5.26886	1.37277e-07	3.82932e-05	1022.04	0.67157	0.18225	3.68488	0.000228806	0.00640761
Lsp1	2199.07	0.386578	0.109	3.5466	0.00039024	0.0115213	2199.07	0.413714	0.109002	3.79546	0.00014737	0.00468071
Avpi1	895.891	-0.393884	0.103066	-3.82166	0.000132557	0.00558499	895.891	-0.39599	0.103021	-3.84377	0.000121158	0.00412832
E2f2	332.286	-0.301991	0.100834	-2.99494	0.00274501	0.0384848	332.286	0.423725	0.0999972	4.23737	2.26155e-05	0.00122067
Dcn	19230.4	0.881185	0.203437	4.33149	1.48103e-05	0.00124153	19230.4	0.572763	0.203457	2.81516	0.00487531	0.0486846
Arg1	1098.74	2.83417	0.468542	6.04891	1.45828e-09	1.45562e-06	1098.74	1.97525	0.469053	4.21115	2.54074e-05	0.00130921
Stc2	111.947	0.629578	0.213623	2.94714	0.00320727	0.042568	111.947	0.729608	0.21736	3.35667	0.00078886	0.0146009
Cdkn2aipnl	1704.99	-0.327595	0.0819358	-3.99819	6.38296e-05	0.00332729	1704.99	-0.242268	0.0817157	-2.96477	0.00302913	0.0358038
2004-09-01	133.704	0.961307	0.299015	3.21491	0.00130483	0.0252279	133.704	1.46221	0.304198	4.80676	1.53397e-06	0.000173267
Sdc1	3582.87	0.901332	0.221037	4.07775	4.54742e-05	0.00269497	3582.87	0.619246	0.221101	2.80073	0.00509864	0.049958
Itgb3	380.614	1.04625	0.222706	4.69792	2.62827e-06	0.000322142	380.614	0.642453	0.22476	2.85839	0.0042579	0.0446634
Pecam1	1396.68	0.719467	0.177667	4.04953	5.13209e-05	0.00290322	1396.68	0.678543	0.178263	3.80642	0.00014099	0.00454657
Nos2	878.915	2.72137	0.751341	3.62202	0.000292316	0.0095543	878.915	2.35873	0.751595	3.13829	0.00169934	0.0244298
Rtn1	83.4346	-1.62201	0.318793	-5.08796	3.61936e-07	8.24756e-05	83.4346	-1.189	0.304617	-3.90325	9.49099e-05	0.00348876
Arg2	297.065	1.08636	0.375896	2.89006	0.00385168	0.0474972	297.065	1.22286	0.376838	3.24505	0.00117431	0.0192586
Susd6	3316.03	0.719543	0.158741	4.53282	5.82023e-06	0.000611465	3316.03	0.55598	0.158769	3.50183	0.000462073	0.0101952
Esyt2	5550.99	-0.418507	0.105037	-3.98437	6.76587e-05	0.0034315	5550.99	-0.363743	0.104979	-3.4649	0.00053043	0.0111554
9030617O03Rik	629.52	-0.519907	0.125016	-4.15872	3.20031e-05	0.00211338	629.52	-0.537054	0.125426	-4.28185	1.85347e-05	0.00103989
Fdft1	921.241	-0.648183	0.157071	-4.12668	3.68033e-05	0.00231617	921.241	-0.859847	0.156532	-5.49311	3.94906e-08	1.5664e-05
Tnfaip2	6288.63	0.473181	0.162194	2.91738	0.00352986	0.0451102	6288.63	0.686824	0.162267	4.23268	2.30925e-05	0.00124248
Tfap2a	315.779	0.84631	0.192643	4.39316	1.11715e-05	0.000997222	315.779	0.61612	0.192372	3.20276	0.00136117	0.0209721
Fam193b	1600.61	0.229542	0.0672538	3.41308	0.000642331	0.0159391	1600.61	0.290562	0.0670852	4.33124	1.48272e-05	0.000893615
Mctp1	120.392	-0.831593	0.171552	-4.84746	1.2505e-06	0.000196426	120.392	-0.911782	0.174916	-5.21269	1.86118e-07	4.40892e-05
Hmgcr	1475.39	-0.619096	0.152359	-4.06339	4.83649e-05	0.00281495	1475.39	-0.664241	0.152017	-4.36953	1.24515e-05	0.000807498
Il6st	3898.65	0.45535	0.103158	4.41412	1.01424e-05	0.000927082	3898.65	0.334691	0.103395	3.23701	0.0012079	0.0195316
Spata13	1754.78	0.396973	0.114396	3.47015	0.000520168	0.0140263	1754.78	0.460071	0.114495	4.01828	5.86251e-05	0.00245076
Osmr	1932.84	1.03262	0.17224	5.99523	2.03192e-09	1.73023e-06	1932.84	0.681223	0.172063	3.95916	7.5214e-05	0.00296956
Gzme	409.93	2.79889	0.469731	5.95851	2.54548e-09	1.96111e-06	409.93	1.90949	0.471348	4.05113	5.09706e-05	0.00220649
Sqle	1869.23	-1.16339	0.210852	-5.51755	3.43755e-08	1.50314e-05	1869.23	-1.07819	0.210531	-5.12128	3.03462e-07	5.68774e-05
Enpp2	267.027	1.63475	0.400361	4.08319	4.44222e-05	0.00268174	267.027	1.88186	0.40615	4.63341	3.59684e-06	0.000314603
C1qtnf6	1084.83	0.37886	0.0919897	4.11851	3.81337e-05	0.00237294	1084.83	0.48383	0.0939656	5.14901	2.61861e-07	5.31702e-05
Litaf	2349.42	0.654661	0.16334	4.00797	6.12439e-05	0.00325612	2349.42	0.665732	0.163549	4.07053	4.69057e-05	0.00206192
Pros1	1340.62	0.508813	0.131214	3.87773	0.000105434	0.00475157	1340.62	0.653718	0.132054	4.9504	7.40617e-07	0.000110807
Enah	93.7699	1.47882	0.461135	3.20691	0.00134167	0.025719	93.7699	1.39734	0.469407	2.97683	0.00291246	0.0348108
Acat2	329.365	-0.629199	0.207009	-3.03948	0.00236984	0.0353452	329.365	-0.952439	0.205613	-4.6322	3.61801e-06	0.000314841
Mut	722.011	-0.333097	0.109982	-3.02864	0.0024566	0.0360553	722.011	-0.31933	0.110169	-2.89856	0.00374878	0.0408818
Cryaa	64.5676	1.55024	0.433397	3.57696	0.000347615	0.0106611	64.5676	1.53873	0.432763	3.5556	0.000377119	0.00885579
Epas1	618.068	0.992849	0.228768	4.33998	1.42495e-05	0.00120074	618.068	1.06313	0.230839	4.6055	4.1148e-06	0.000349165
Rhoq	1176.56	0.446543	0.131992	3.38311	0.000716704	0.0172041	1176.56	0.384813	0.132693	2.90002	0.00373137	0.0407829
Spsb3	312.207	0.560679	0.190754	2.93928	0.00328975	0.0429729	312.207	0.836873	0.192189	4.35443	1.33414e-05	0.000854653
Rgs11	270.776	0.772336	0.190504	4.05417	5.03132e-05	0.00289081	270.776	-0.555913	0.189041	-2.9407	0.00327467	0.0374098
Dsc2	88.3281	2.76674	0.572849	4.82979	1.36679e-06	0.000208557	88.3281	2.19391	0.574581	3.81828	0.000134384	0.00442051
Stard4	637.032	-0.875766	0.186072	-4.7066	2.51886e-06	0.000311089	637.032	-0.924801	0.185182	-4.99402	5.91357e-07	9.25338e-05
Prrc1	924.452	0.278957	0.0810318	3.44256	0.00057624	0.0150371	924.452	0.257146	0.0820104	3.13553	0.00171542	0.0245868
Anxa1	18085.4	-0.510181	0.115871	-4.40301	1.06759e-05	0.000970366	18085.4	-0.388572	0.115869	-3.35355	0.000797807	0.014679
Maoa	843.295	-0.356152	0.106706	-3.33769	0.000844778	0.0190093	843.295	-0.447543	0.107157	-4.17652	2.96004e-05	0.00146763
Pcyt2	913.708	-0.51024	0.153615	-3.32155	0.000895191	0.0196842	913.708	-0.579773	0.153264	-3.78284	0.00015505	0.00487021
Gdf11	194.767	0.525475	0.135288	3.88411	0.000102706	0.00466163	194.767	0.695527	0.137064	5.07447	3.8857e-07	6.84808e-05
Prps2	1011.98	-0.298666	0.063257	-4.72147	2.34149e-06	0.000300659	1011.98	-0.352262	0.0638006	-5.52131	3.36489e-08	1.43479e-05
Il6	99.7965	2.92916	0.50043	5.85329	4.81954e-09	3.39023e-06	99.7965	1.83565	0.506354	3.62523	0.000288702	0.00742701
Plk4	1214.76	-0.318376	0.0876807	-3.63108	0.000282237	0.0093572	1214.76	-0.260545	0.087666	-2.97202	0.00295848	0.0351882
Mybl1	557.758	-0.423504	0.11824	-3.58172	0.000341341	0.0105783	557.758	-0.486732	0.117783	-4.13246	3.58901e-05	0.0017195
Lactb2	659.613	-0.337223	0.111557	-3.02289	0.00250376	0.0364284	659.613	-0.508323	0.111438	-4.56148	5.07954e-06	0.000402961
Slc40a1	997.93	1.63707	0.402885	4.06337	4.83686e-05	0.00281495	997.93	1.26873	0.40332	3.14571	0.00165681	0.0240499
Wdr12	877.191	-0.342368	0.0998195	-3.42987	0.00060386	0.0153849	877.191	-0.36122	0.0996401	-3.62525	0.000288681	0.00742701
Il1r2	316.775	0.873241	0.249216	3.50395	0.000458415	0.0127216	316.775	1.50171	0.252008	5.95896	2.53846e-09	2.27874e-06
Sema4c	915.56	0.441734	0.113595	3.88866	0.000100799	0.00460686	915.56	0.386305	0.113582	3.4011	0.000671147	0.0131274
Tnfrsf11a	516.003	-0.43219	0.117778	-3.66952	0.000243007	0.00834737	516.003	-0.440908	0.117642	-3.74789	0.000178326	0.00541517
Cd55	233.562	0.921293	0.279018	3.30191	0.000960287	0.0204159	233.562	1.05818	0.287199	3.68449	0.000229165	0.00640761
Il24	367.822	1.13269	0.275916	4.10519	4.03986e-05	0.00249603	367.822	1.16172	0.275254	4.22054	2.43715e-05	0.00127902
Atf3	259.457	1.21302	0.388038	3.12602	0.00177188	0.0300982	259.457	1.10949	0.388799	2.85364	0.00432219	0.0449586
Nmt2	2934.78	-0.443862	0.126605	-3.50587	0.00045512	0.0126736	2934.78	-0.408242	0.126393	-3.22995	0.00123813	0.0197545
Hsd17b7	292.615	-0.886288	0.24817	-3.5713	0.00035521	0.0108025	292.615	-0.943869	0.246703	-3.82592	0.000130282	0.00431735
Tnn	435.128	0.926717	0.302723	3.06127	0.00220398	0.0340448	435.128	1.5095	0.304118	4.96354	6.92187e-07	0.000104477
Pter	384.097	-0.603909	0.179793	-3.35892	0.000782467	0.0180079	384.097	-0.713887	0.1798	-3.97044	7.17396e-05	0.00286555
Il2ra	241.398	0.983382	0.294011	3.34471	0.000823673	0.0186642	241.398	1.3726	0.300204	4.57223	4.82552e-06	0.000388227
Cytip	2677.98	-0.251532	0.0661258	-3.80384	0.000142468	0.00582537	2677.98	0.218506	0.0665142	3.28511	0.00101944	0.0173529
Cwc22	894.667	-0.199578	0.0646683	-3.08617	0.0020275	0.0323681	894.667	-0.186994	0.0644226	-2.90261	0.00370063	0.040707
Dhrs9	971.339	-0.78045	0.172846	-4.51529	6.32299e-06	0.00065159	971.339	-0.547071	0.171972	-3.18117	0.00146684	0.0220039
Hsd17b12	2592.16	-0.235399	0.0685548	-3.43373	0.000595328	0.0153463	2592.16	-0.302167	0.0684842	-4.41222	1.02317e-05	0.000692508
Il1a	79.1221	1.45852	0.471784	3.0915	0.00199151	0.0320923	79.1221	1.75821	0.473738	3.71135	0.000206155	0.00602589
Fabp5	1493.15	2.31352	0.649867	3.55998	0.00037088	0.0111326	1493.15	1.82793	0.649847	2.81287	0.00491014	0.0489145
a	30.2266	1.13213	0.325581	3.47726	0.000506575	0.0137746	30.2266	0.866812	0.294427	2.94407	0.00323929	0.0373094
Ddx20	724.638	-0.18433	0.0640574	-2.87757	0.00400745	0.0484597	724.638	-0.192165	0.0640069	-3.00225	0.00267989	0.0331459
Casp6	885.19	0.491196	0.11696	4.1997	2.67269e-05	0.00189104	885.19	0.348333	0.117715	2.95911	0.00308532	0.0361921
Dkk2	3283.09	-0.838994	0.281936	-2.97583	0.00292195	0.0399225	3283.09	-0.801771	0.281818	-2.845	0.00444112	0.0456587
Ecm1	4100.68	0.6604	0.18729	3.52608	0.000421763	0.0121142	4100.68	0.624432	0.187527	3.32982	0.000869029	0.0156187
Uox	24.8658	1.43766	0.396575	3.62518	0.000288759	0.00945715	24.8658	1.18454	0.417073	2.84013	0.00450957	0.0461123
Ddah1	259.612	0.744277	0.221521	3.35985	0.000779847	0.0180079	259.612	1.05696	0.224016	4.71825	2.37877e-06	0.000235885
Plpp3	1423.17	0.924998	0.205051	4.51106	6.45031e-06	0.000660504	1423.17	0.856582	0.205538	4.1675	3.07954e-05	0.00151368
Sema3c	138.035	1.68678	0.51759	3.2589	0.00111843	0.0225163	138.035	1.87188	0.523943	3.57267	0.000353354	0.00853394
Azin2	327.451	0.986399	0.203614	4.84444	1.26966e-06	0.000197518	327.451	1.02411	0.203398	5.03498	4.77894e-07	7.91355e-05
Csf3r	1298.84	1.12775	0.365337	3.08688	0.00202269	0.0323681	1298.84	1.10721	0.365711	3.02754	0.00246553	0.0313821
Plekhm2	1062.1	0.342769	0.11023	3.10959	0.00187345	0.0309924	1062.1	0.329811	0.110493	2.9849	0.00283671	0.0344363
Fam114a1	682.651	0.325101	0.0977779	3.32489	0.000884534	0.0196212	682.651	0.333058	0.0985852	3.37838	0.000729133	0.0138796
Ccng2	1444.01	0.489531	0.116261	4.21062	2.54669e-05	0.00183124	1444.01	-0.351056	0.116378	-3.01651	0.00255702	0.0321389
Anxa3	5039.22	-0.46219	0.1278	-3.61652	0.000298595	0.00968132	5039.22	-0.426972	0.127702	-3.3435	0.000827299	0.0150752
Exoc4	2017.78	-0.330318	0.105402	-3.13389	0.00172507	0.0298183	2017.78	-0.401224	0.105458	-3.80458	0.000142046	0.0045712
Fam131b	576.961	0.421154	0.110672	3.80541	0.000141569	0.00582537	576.961	0.537253	0.110687	4.85382	1.21108e-06	0.000149597
Plxnd1	2102.01	0.672442	0.14871	4.52183	6.13083e-06	0.00063994	2102.01	0.497296	0.148982	3.33796	0.000843948	0.0152807
Clec4a2	712.792	-0.563938	0.124093	-4.54449	5.50679e-06	0.000586147	712.792	-0.460817	0.123031	-3.74552	0.00018002	0.00544964
Emp1	35137.7	-0.305793	0.097651	-3.13148	0.00173926	0.0299356	35137.7	-0.287395	0.0976496	-2.94312	0.00324918	0.0373204
Tnfrsf1a	3098.71	0.357917	0.111336	3.21475	0.00130556	0.0252279	3098.71	0.417443	0.111541	3.74251	0.000182188	0.00549982
Pgpep1l	14.5891	2.71296	0.698544	3.88374	0.000102862	0.00466163	14.5891	3.15681	0.785435	4.01918	5.84005e-05	0.00244737
Mef2a	3258.6	-0.343751	0.086792	-3.96063	7.47518e-05	0.00368723	3258.6	-0.540962	0.0865958	-6.24698	4.18466e-10	5.72839e-07
Myh14	63.1877	2.09569	0.72497	2.89073	0.00384349	0.0474686	63.1877	2.08029	0.736428	2.82484	0.00473046	0.0477131
Cask	915.721	0.368555	0.128037	2.8785	0.00399572	0.0484245	915.721	0.61377	0.12822	4.78684	1.6943e-06	0.000186439
St5	759.095	0.575652	0.13144	4.3796	1.18899e-05	0.00103423	759.095	0.425447	0.131403	3.23773	0.00120485	0.0195316
Cenpi	639.378	-0.402173	0.0759237	-5.29707	1.17674e-07	3.46155e-05	639.378	-0.262183	0.0766834	-3.41903	0.000628446	0.0126401
Col4a5	793.03	-0.94311	0.235671	-4.00181	6.28587e-05	0.00330903	793.03	-0.929441	0.236669	-3.92718	8.5949e-05	0.00326276
Nsdhl	506.463	-0.781045	0.157431	-4.96119	7.00622e-07	0.000133357	506.463	-0.73825	0.15623	-4.72541	2.2965e-06	0.000229345
Car5b	1525.75	-0.50489	0.126181	-4.00131	6.2994e-05	0.00330903	1525.75	-0.43328	0.12611	-3.43572	0.000590974	0.012115
Rnf128	61.9269	1.10982	0.377135	2.94276	0.00325297	0.042719	61.9269	1.20579	0.386147	3.12262	0.00179252	0.0253089
Mcf2l	87.8991	1.32482	0.336462	3.93751	8.23302e-05	0.00398808	87.8991	1.46461	0.342473	4.27658	1.89787e-05	0.00105785
F10	244.591	1.79428	0.576562	3.11204	0.00185802	0.030895	244.591	3.35372	0.583258	5.74998	8.9252e-09	5.85493e-06
Msmo1	1198.28	-0.943447	0.232067	-4.06541	4.79476e-05	0.00281067	1198.28	-1.07449	0.231727	-4.63688	3.53716e-06	0.000312589
Irx3	117.102	0.735111	0.214652	3.42466	0.000615577	0.015489	117.102	1.06974	0.214719	4.98206	6.29117e-07	9.66687e-05
Mt2	5035.39	1.10651	0.33944	3.25981	0.00111485	0.0225163	5035.39	1.15421	0.339543	3.3993	0.000675597	0.0131691
Jak3	2738.66	0.413006	0.104585	3.94901	7.84742e-05	0.0038242	2738.66	0.372467	0.104474	3.56517	0.000363617	0.00864971
Pla2g15	1488.64	0.300681	0.0834961	3.60114	0.000316827	0.0100731	1488.64	0.345817	0.083848	4.12433	3.71816e-05	0.00175185
Mtmr2	1614.8	-0.186293	0.0577941	-3.2234	0.00126679	0.0246932	1614.8	-0.212451	0.0577832	-3.67669	0.00023628	0.0065422
Med17	864.503	-0.250101	0.0708461	-3.53019	0.000415255	0.0119924	864.503	-0.208546	0.0709351	-2.93995	0.00328267	0.037476
Thy1	1414.48	0.571263	0.198542	2.87729	0.0040111	0.0484597	1414.48	1.35498	0.19926	6.80007	1.04567e-11	2.54784e-08
Sc5d	907.684	-0.431963	0.124753	-3.46253	0.000535115	0.0142904	907.684	-0.626499	0.124338	-5.03866	4.68807e-07	7.91355e-05
Cgnl1	1347.37	-0.474997	0.162421	-2.92449	0.00345025	0.0443029	1347.37	-0.712468	0.162319	-4.38932	1.13707e-05	0.000751702
Pkm	62234.8	0.204058	0.0630889	3.23445	0.00121876	0.0239883	62234.8	-0.217482	0.063087	-3.44734	0.000566145	0.0117187
Mlh1	482.898	-0.257919	0.0719825	-3.58308	0.00033957	0.0105739	482.898	-0.231352	0.0714162	-3.23949	0.00119742	0.0195064
Csrnp1	366.901	0.907306	0.274112	3.30998	0.000933013	0.0202054	366.901	0.982618	0.275926	3.56116	0.000369222	0.00874647
Cish	264.536	0.911998	0.276197	3.30198	0.000960052	0.0204159	264.536	1.23401	0.277872	4.44092	8.95767e-06	0.000640157
Acsl3	921.77	-0.601559	0.139316	-4.31795	1.57487e-05	0.00128597	921.77	-0.747164	0.138844	-5.38133	7.39382e-08	2.13744e-05
Lss	661.215	-0.68867	0.175179	-3.93123	8.45127e-05	0.00405736	661.215	-0.894879	0.174405	-5.13105	2.88128e-07	5.64864e-05
Rnf125	35.9405	0.845471	0.295135	2.86469	0.00417411	0.0497297	35.9405	1.04235	0.32705	3.18713	0.00143691	0.0217269
Znrf1	1999.57	0.308077	0.102052	3.01883	0.00253756	0.0367064	1999.57	0.428632	0.102176	4.19504	2.7282e-05	0.00138694
Slc16a2	86.0891	1.24343	0.350719	3.54537	0.000392063	0.0115541	86.0891	1.18049	0.365466	3.2301	0.00123747	0.0197545
Gpc1	4033.48	0.49854	0.16365	3.04638	0.00231616	0.0349889	4033.48	0.581309	0.163753	3.54991	0.000385363	0.00897918
Plekhm1	1380.88	0.386684	0.128701	3.0045	0.00266018	0.0375559	1380.88	0.461013	0.128897	3.57661	0.000348081	0.00852544
Smc4	5070.45	-0.393306	0.0921265	-4.26919	1.96181e-05	0.00150427	5070.45	-0.262619	0.0921236	-2.85072	0.00436204	0.0451999
Plvap	923.663	0.621783	0.215921	2.87968	0.00398076	0.0483519	923.663	0.717303	0.217126	3.30362	0.000954447	0.0166113
Abraxas1	439.525	-0.362266	0.103547	-3.49858	0.000467742	0.0128912	439.525	-0.354787	0.103063	-3.44243	0.000576516	0.0118757
Acta2	295.524	0.784814	0.270349	2.90296	0.0036965	0.0463969	295.524	0.786807	0.271042	2.9029	0.00369728	0.040707
Igsf10	966.767	0.782464	0.166021	4.71304	2.4405e-06	0.000306191	966.767	0.864589	0.166408	5.1956	2.04056e-07	4.68665e-05
Ppp1r11	1679.8	-0.387836	0.0689239	-5.62702	1.83351e-08	9.88814e-06	1679.8	-0.228941	0.0685754	-3.33852	0.000842245	0.015266
Ssx2ip	710.613	-0.339843	0.0915247	-3.71313	0.000204709	0.00740937	710.613	-0.312157	0.0913704	-3.41639	0.000634582	0.012657
Clca2	62.9862	2.33812	0.705964	3.31196	0.000926442	0.0201464	62.9862	2.02644	0.7101	2.85373	0.00432086	0.0449586
Inhbb	391.858	0.990839	0.269301	3.6793	0.000233877	0.00815495	391.858	1.16359	0.270055	4.3087	1.64215e-05	0.000950079
Selenof	7051.85	-0.326369	0.0805417	-4.05217	5.07442e-05	0.00289081	7051.85	-0.282404	0.0806153	-3.5031	0.000459875	0.0101804
E330009J07Rik	168.672	1.15688	0.311497	3.71395	0.000204049	0.00740937	168.672	0.977987	0.312776	3.12679	0.00176723	0.0250974
Prf1	728.892	1.40867	0.404468	3.48278	0.000496233	0.0135389	728.892	1.69613	0.405411	4.18372	2.86779e-05	0.00143612
Tmem97	751.936	-0.487873	0.134264	-3.63367	0.000279418	0.0093572	751.936	-0.466704	0.133797	-3.48815	0.000486366	0.0105139
Zfp365	307.305	-0.474756	0.156423	-3.03509	0.00240466	0.0356599	307.305	-0.757819	0.158642	-4.77693	1.77992e-06	0.000190933
Bank1	65.6337	-1.29592	0.275131	-4.71019	2.47481e-06	0.000308	65.6337	-1.29439	0.276999	-4.67289	2.96985e-06	0.000276046
Smim3	736.096	0.341777	0.107301	3.18522	0.00144645	0.0271486	736.096	0.305759	0.107325	2.84892	0.00438683	0.0452916
Mylip	879.916	0.399307	0.115156	3.46753	0.00052526	0.0140932	879.916	0.327876	0.115618	2.83585	0.00457037	0.0465665
F11r	215.05	1.17558	0.352428	3.33565	0.000850989	0.0191224	215.05	1.05382	0.354278	2.97455	0.00293421	0.0349727
Gmds	362.123	-0.444175	0.14364	-3.09227	0.00198631	0.0320724	362.123	-0.438444	0.14467	-3.03064	0.00244038	0.0311651
Mllt6	1982.91	0.25956	0.0676383	3.83747	0.00012431	0.00536132	1982.91	0.345162	0.067802	5.09074	3.56671e-07	6.54126e-05
Ephx1	1867.39	-0.427587	0.130995	-3.26415	0.00109793	0.0223405	1867.39	-0.631645	0.131218	-4.81373	1.48142e-06	0.000168448
Arhgap18	1571.58	-0.55649	0.165419	-3.36412	0.000767891	0.0178758	1571.58	-0.759406	0.165569	-4.58666	4.50403e-06	0.000369025
Atp6v0e2	425.815	0.576793	0.136243	4.23356	2.30018e-05	0.00173091	425.815	0.54524	0.137826	3.956	7.62164e-05	0.00298838
Ubald1	738.525	0.299194	0.0945744	3.16359	0.00155839	0.0282026	738.525	0.311808	0.0947736	3.29003	0.00100176	0.0171375
Rhou	703.073	0.474205	0.115015	4.123	3.73975e-05	0.00233612	703.073	0.515215	0.116083	4.43832	9.06651e-06	0.000641653
Arntl2	329.976	0.327336	0.105051	3.11599	0.00183328	0.030668	329.976	0.584134	0.105441	5.5399	3.02637e-08	1.35836e-05
Gzmg	1422.56	2.60813	0.511797	5.09603	3.46859e-07	8.13309e-05	1422.56	2.03814	0.512606	3.97605	7.00708e-05	0.00281207
Slc25a24	4609.85	-0.329229	0.112561	-2.9249	0.00344572	0.0442798	4609.85	-0.382619	0.11263	-3.39714	0.000680936	0.0132128
Sgms1	1052.68	-0.416894	0.109648	-3.80212	0.000143461	0.00582537	1052.68	-0.422078	0.109335	-3.86042	0.000113193	0.00391608
Clcf1	1206.35	0.361679	0.110452	3.27455	0.00105832	0.0219012	1206.35	0.487202	0.110333	4.41575	1.0066e-05	0.000686743
Chil3	21.1385	2.03992	0.524266	3.891	9.98308e-05	0.00458853	21.1385	2.41427	0.606875	3.9782	6.94385e-05	0.00279326
Fzd7	986.487	0.491673	0.12691	3.8742	0.000106978	0.00478119	986.487	0.381772	0.126749	3.01203	0.00259505	0.0324177
Chd7	1284.95	0.530827	0.134327	3.95174	7.75843e-05	0.00380375	1284.95	0.583445	0.134496	4.33802	1.4377e-05	0.00087265
Bdkrb1	69.1327	0.942764	0.312392	3.01789	0.00254543	0.0367373	69.1327	1.01922	0.312105	3.26562	0.00109225	0.0182462
Serpina3h	211.629	1.50576	0.411893	3.65571	0.000256469	0.00873559	211.629	1.15494	0.412384	2.80064	0.00510016	0.049958
Prelp	2349.85	0.913061	0.269361	3.38973	0.000699611	0.016894	2349.85	0.801758	0.269405	2.97604	0.00292001	0.0348701
Agrn	1833.63	0.523671	0.178561	2.93272	0.00336004	0.043455	1833.63	0.540605	0.178802	3.02348	0.00249888	0.0316884
Itga1	252.633	0.973779	0.250219	3.8917	9.95447e-05	0.00458841	252.633	0.924177	0.249356	3.70625	0.000210347	0.006083
Ptgir	270.722	0.659311	0.223565	2.94908	0.00318719	0.0424058	270.722	0.783447	0.223522	3.50501	0.000456582	0.010148
Qrfp	231.558	-0.569878	0.139331	-4.09012	4.31156e-05	0.00262842	231.558	-0.666952	0.137561	-4.8484	1.2446e-06	0.000151627
Ccrl2	156.884	1.47171	0.428849	3.43177	0.000599655	0.0153463	156.884	1.55096	0.432459	3.58638	0.000335295	0.0083243
Apol7c	148.75	1.4225	0.491185	2.89606	0.00377881	0.0471012	148.75	2.13002	0.499453	4.26471	2.00158e-05	0.00110841
Insig1	1126.98	-1.04792	0.180774	-5.79683	6.758e-09	4.55574e-06	1126.98	-0.956362	0.180261	-5.30543	1.12405e-07	2.99559e-05
Sh2d5	220.272	0.637521	0.216378	2.94633	0.00321568	0.0425749	220.272	1.11501	0.216097	5.15979	2.47222e-07	5.19364e-05
Sh3tc2	43.0613	0.62511	0.213933	2.92199	0.00347798	0.0446236	43.0613	0.781891	0.226858	3.44661	0.000567664	0.0117339
Pid1	1369.86	-0.345648	0.101394	-3.40896	0.000652105	0.0160341	1369.86	-0.544535	0.101344	-5.37313	7.73821e-08	2.19972e-05
Cavin2	16164.2	-0.655872	0.12738	-5.14896	2.61938e-07	6.72682e-05	16164.2	-0.388889	0.127363	-3.05339	0.00226275	0.0296416
Lrrc8d	866.585	0.406693	0.115425	3.52343	0.000426002	0.0121343	866.585	0.443481	0.115753	3.83126	0.000127486	0.00428878
Ermp1	1988.48	-0.375565	0.119896	-3.13242	0.00173371	0.029872	1988.48	-0.358372	0.12005	-2.98518	0.00283413	0.0344295
Camk2n1	222.718	0.647336	0.162797	3.97634	6.99839e-05	0.00352732	222.718	0.490473	0.159583	3.07347	0.00211585	0.0284158
Gchfr	340.666	-0.827626	0.246361	-3.3594	0.00078112	0.0180079	340.666	-0.966316	0.246272	-3.92377	8.7174e-05	0.00329676
Ltb4r1	121.406	1.47639	0.359694	4.10456	4.05086e-05	0.00249603	121.406	1.89427	0.366442	5.16934	2.3492e-07	5.13691e-05
Tmem41b	991.529	-0.277592	0.0764292	-3.63201	0.000281219	0.0093572	991.529	-0.289734	0.0760464	-3.80996	0.00013899	0.00451547
Rnf150	311.165	1.0388	0.144304	7.19869	6.0792e-13	4.91777e-09	311.165	0.523114	0.145249	3.60148	0.000316406	0.00799499
Col6a3	9513.22	0.585484	0.201462	2.90617	0.00365879	0.0461585	9513.22	0.786042	0.201509	3.90078	9.58814e-05	0.00349791
Mmp12	2849.09	2.42222	0.494434	4.89896	9.63434e-07	0.000164078	2849.09	2.07266	0.494114	4.19471	2.73226e-05	0.00138694
Nlrc3	523.641	-0.412005	0.118752	-3.46945	0.000521517	0.0140393	523.641	-0.426077	0.118907	-3.58328	0.000339302	0.00841154
Mmp13	4777.46	1.74047	0.440355	3.95243	7.73609e-05	0.00380375	4777.46	1.54681	0.44028	3.51325	0.000442653	0.00992102
Cacna1c	273.375	1.1122	0.250352	4.44254	8.89017e-06	0.00083504	273.375	1.05589	0.248405	4.25068	2.13126e-05	0.00116509
Nlgn2	1510.29	0.448749	0.0863041	5.19962	1.99696e-07	5.21109e-05	1510.29	0.298607	0.0863669	3.45743	0.00054536	0.0113917
Rab7b	1849.85	-0.286085	0.0899587	-3.18019	0.0014718	0.027339	1849.85	-0.365101	0.0899123	-4.06064	4.89392e-05	0.00212936
Repin1	806.958	0.562084	0.138866	4.04767	5.17291e-05	0.00291511	806.958	0.440536	0.139052	3.16813	0.00153422	0.0227544
Junb	1689.56	0.907175	0.222317	4.08056	4.49282e-05	0.00269497	1689.56	0.625048	0.222388	2.81062	0.00494457	0.0491174
Mapk11	572.111	0.275896	0.0901119	3.06171	0.00220079	0.0340448	572.111	0.334162	0.0910457	3.67027	0.000242294	0.00658818
Bcl3	647.266	0.837926	0.221262	3.78703	0.00015246	0.00609049	647.266	0.655226	0.221531	2.95771	0.0030993	0.0362712
Tarm1	90.1613	1.42857	0.437311	3.26671	0.00108804	0.0222634	90.1613	3.27896	0.460122	7.12628	1.03114e-12	5.86239e-09
Adam12	1072.98	-0.557067	0.176271	-3.16029	0.00157611	0.0284915	1072.98	-0.858482	0.176449	-4.86532	1.14269e-06	0.000143307
Kbtbd11	224.661	-0.652707	0.210307	-3.10359	0.00191186	0.0313802	224.661	-0.945073	0.212049	-4.45686	8.3168e-06	0.000603623
Cebpb	799.503	0.839608	0.232007	3.61889	0.000295869	0.00961218	799.503	0.692488	0.232045	2.98428	0.00284246	0.0344655
Nfil3	533.736	0.808255	0.236957	3.41098	0.000647294	0.0159887	533.736	0.720309	0.237536	3.03242	0.00242602	0.0310647
Jmjd6	1578.57	0.274892	0.0635182	4.32777	1.5063e-05	0.00125621	1578.57	-0.191146	0.0634161	-3.01415	0.00257697	0.0323331
Ero1lb	546.941	-0.264511	0.0864084	-3.06117	0.00220475	0.0340448	546.941	0.410925	0.0868067	4.73379	2.20366e-06	0.000223724
Mex3b	326.778	0.547686	0.150781	3.63234	0.000280864	0.0093572	326.778	-0.563171	0.150369	-3.74526	0.000180206	0.00544964
Idi1	895.564	-1.30623	0.238672	-5.4729	4.42736e-08	1.74708e-05	895.564	-1.28446	0.238042	-5.39594	6.81655e-08	2.07613e-05
Sh2d3c	226.099	0.878043	0.285125	3.07951	0.00207344	0.0328241	226.099	0.832065	0.286817	2.90103	0.0037194	0.0407176
Pde1a	65.1478	0.746952	0.257256	2.90353	0.00368983	0.0463758	65.1478	1.22327	0.254782	4.80122	1.57699e-06	0.000176955
Gzmd	1125.57	2.68108	0.469641	5.70878	1.13787e-08	6.34813e-06	1125.57	1.77399	0.470116	3.77351	0.000160968	0.00501389
Fdps	1537.7	-1.33577	0.259756	-5.14242	2.71229e-07	6.75109e-05	1537.7	-1.13266	0.259317	-4.36787	1.25462e-05	0.000810561
Adgrg3	39.1115	1.53188	0.333173	4.59787	4.2684e-06	0.000486328	39.1115	1.20179	0.342559	3.50826	0.000451048	0.0100563
Ap3b2	276.052	-0.813269	0.261358	-3.11171	0.00186009	0.0308977	276.052	-1.2855	0.261645	-4.91315	8.96262e-07	0.000123279
Tnfrsf11b	57.2347	0.926823	0.291165	3.18315	0.0014568	0.027248	57.2347	1.27679	0.317865	4.01677	5.90002e-05	0.00246041
S100a7a	731.54	-0.623019	0.129722	-4.80274	1.5651e-06	0.000228124	731.54	-0.402321	0.128716	-3.12565	0.00177412	0.0251742
S1pr3	264.44	1.11752	0.227939	4.90274	9.4509e-07	0.000162666	264.44	1.22627	0.23313	5.26003	1.44033e-07	3.66661e-05
Psrc1	992.57	-0.418272	0.0901521	-4.63963	3.49032e-06	0.000424586	992.57	-0.316381	0.0909833	-3.47735	0.000506399	0.0107882
Hist2h2be	110.023	-0.435494	0.143941	-3.0255	0.00248218	0.0361772	110.023	-0.680477	0.144352	-4.71401	2.42884e-06	0.000238082
Gm5537	12074.3	0.514064	0.122477	4.19725	2.70181e-05	0.00190055	12074.3	-0.494866	0.122496	-4.03987	5.34807e-05	0.00230345
Mmp27	88.3464	1.21565	0.354789	3.42641	0.000611609	0.0154372	88.3464	1.17897	0.36139	3.26231	0.00110508	0.0183965
Fcrl6	63.5163	2.3211	0.480761	4.82797	1.37929e-06	0.000208557	63.5163	1.5059	0.481939	3.12467	0.00178006	0.0252125
Fcrlb	195.965	1.2666	0.27486	4.60816	4.06249e-06	0.000469479	195.965	0.978281	0.275667	3.54878	0.000387018	0.0089893
Dtnb	797.705	-0.237955	0.0780469	-3.04887	0.00229705	0.0348614	797.705	-0.274554	0.0779599	-3.52173	0.000428741	0.00970001
Efcab7	149.149	-0.344465	0.119024	-2.89409	0.00380254	0.0471615	149.149	-0.347236	0.119218	-2.91262	0.00358413	0.0398464
Erich2	76.0887	0.738133	0.247911	2.97741	0.00290698	0.0397902	76.0887	0.703282	0.250926	2.80274	0.00506703	0.0498137
Serpina3i	255.48	1.40959	0.393736	3.58005	0.00034353	0.0105866	255.48	1.31524	0.39451	3.33386	0.000856498	0.0154423
Gzmc	770.033	2.16304	0.38858	5.56652	2.59877e-08	1.2741e-05	770.033	1.17949	0.389272	3.03	0.00244558	0.031198
Utp14b	140.232	-0.725681	0.205265	-3.53533	0.000407266	0.0118297	140.232	-0.936567	0.199887	-4.68549	2.79291e-06	0.000266122
6530402F18Rik	402.959	0.341136	0.115864	2.94428	0.00323705	0.042719	402.959	0.432483	0.114821	3.76657	0.000165507	0.00510468
Gm12543	227.858	-0.475298	0.164337	-2.89221	0.0038254	0.0473898	227.858	-0.570659	0.166955	-3.41804	0.000630732	0.0126413
Gm13502	70.1234	-2.72267	0.395287	-6.88783	5.66509e-12	1.83311e-08	70.1234	-1.40424	0.362094	-3.8781	0.000105277	0.00372533
Zfp703	706.915	0.747211	0.137074	5.45114	5.00466e-08	1.80887e-05	706.915	0.540529	0.13796	3.91801	8.92845e-05	0.00335426
Bach2os	65.734	-1.01091	0.293458	-3.44482	0.00057144	0.0149601	65.734	-0.858633	0.28556	-3.00684	0.00263981	0.0327451
Gm22175	14.5193	-1.71836	0.44955	-3.82239	0.000132167	0.00558309	14.5193	-1.57807	0.38283	-4.12212	3.754e-05	0.00176386
Hmgcs1	1774.91	-0.747744	0.185689	-4.02685	5.65292e-05	0.00311084	1774.91	-0.873329	0.185503	-4.7079	2.50287e-06	0.000243937
Gm8221	48.8816	1.90572	0.576881	3.30348	0.000954916	0.0203582	48.8816	2.52644	0.602651	4.19222	2.76244e-05	0.00139811
H1f0	9275.99	-0.413229	0.129537	-3.19006	0.00142245	0.0268227	9275.99	-0.554937	0.129532	-4.28418	1.83417e-05	0.00103246
Dynlt1b	1927.69	-0.224478	0.0748931	-2.99731	0.00272372	0.0382527	1927.69	-0.249884	0.0752299	-3.3216	0.000895026	0.0159016
Gm6634	123.609	-0.451853	0.146159	-3.09151	0.00199141	0.0320923	123.609	-0.527357	0.148587	-3.54916	0.000386465	0.0089893
Gm16685	74.6496	1.29083	0.283515	4.55295	5.28984e-06	0.000576127	74.6496	0.824044	0.289958	2.84194	0.004484	0.0459548
